# Supplementary material for: Chronic osteomyelitis risk is associated with NLRP3 gene rs10754558 polymorphism in a Chinese Han Population
Source: BMC Med Genomics. 2024 Jan 29;17:38. doi: 10.1186/s12920-024-01799-6 (PMC10823619; doi:10.1186/s12920-024-01799-6)
Supplement: Supplementary file 1 — Supplementary Material 1 [file 12920_2024_1799_MOESM1_ESM.csv]

Supplementary Table S1:Phenotypes associated with the NLRP3 gene
Phenotype, disease and trait	Source	Species	Gene
postnatal growth retardation	MGI	Mouse (Mus musculus)	ENSMUSG00000032691 Nlrp3
decreased bone mass	MGI	Mouse (Mus musculus)	ENSMUSG00000032691 Nlrp3
hepatic steatosis	MGI	Mouse (Mus musculus)	ENSMUSG00000032691 Nlrp3
increased activated T cell number	MGI	Mouse (Mus musculus)	ENSMUSG00000032691 Nlrp3
no abnormal phenotype detected	MGI	Mouse (Mus musculus)	ENSMUSG00000032691 Nlrp3
increased interleukin-17 secretion	MGI	Mouse (Mus musculus)	ENSMUSG00000032691 Nlrp3
increased body fat mass	MGI	Mouse (Mus musculus)	ENSMUSG00000032691 Nlrp3
abnormal bone marrow cell physiology	MGI	Mouse (Mus musculus)	ENSMUSG00000032691 Nlrp3
increased T-helper 1 cell number	MGI	Mouse (Mus musculus)	ENSMUSG00000032691 Nlrp3
decreased trabecular bone thickness	MGI	Mouse (Mus musculus)	ENSMUSG00000032691 Nlrp3
anemia	MGI	Mouse (Mus musculus)	ENSMUSG00000032691 Nlrp3
increased inflammatory response	MGI	Mouse (Mus musculus)	ENSMUSG00000032691 Nlrp3
decreased chondrocyte number	MGI	Mouse (Mus musculus)	ENSMUSG00000032691 Nlrp3
decreased bone mineral density	MGI	Mouse (Mus musculus)	ENSMUSG00000032691 Nlrp3
increased circulating interleukin-1 beta level	MGI	Mouse (Mus musculus)	ENSMUSG00000032691 Nlrp3
decreased compact bone area	MGI	Mouse (Mus musculus)	ENSMUSG00000032691 Nlrp3
increased monocyte cell number	MGI	Mouse (Mus musculus)	ENSMUSG00000032691 Nlrp3
decreased susceptibility to endotoxin shock	MGI	Mouse (Mus musculus)	ENSMUSG00000032691 Nlrp3
decreased circulating interleukin-18 level	MGI	Mouse (Mus musculus)	ENSMUSG00000032691 Nlrp3
enlarged liver	MGI	Mouse (Mus musculus)	ENSMUSG00000032691 Nlrp3
decreased bone trabecula number	MGI	Mouse (Mus musculus)	ENSMUSG00000032691 Nlrp3
decreased susceptibility to induced colitis	MGI	Mouse (Mus musculus)	ENSMUSG00000032691 Nlrp3
increased granulocyte number	MGI	Mouse (Mus musculus)	ENSMUSG00000032691 Nlrp3
decreased erythrocyte cell number	MGI	Mouse (Mus musculus)	ENSMUSG00000032691 Nlrp3
enlarged spleen	MGI	Mouse (Mus musculus)	ENSMUSG00000032691 Nlrp3
increased neutrophil cell number	MGI	Mouse (Mus musculus)	ENSMUSG00000032691 Nlrp3
decreased trabecular bone mass	MGI	Mouse (Mus musculus)	ENSMUSG00000032691 Nlrp3
increased circulating interleukin-4 level	MGI	Mouse (Mus musculus)	ENSMUSG00000032691 Nlrp3
abnormal dendritic cell physiology	MGI	Mouse (Mus musculus)	ENSMUSG00000032691 Nlrp3
abnormal lymph node morphology	MGI	Mouse (Mus musculus)	ENSMUSG00000032691 Nlrp3
increased circulating interleukin-9 level	MGI	Mouse (Mus musculus)	ENSMUSG00000032691 Nlrp3
decreased body weight	MGI	Mouse (Mus musculus)	ENSMUSG00000032691 Nlrp3
abnormal macrophage cytokine production	MGI	Mouse (Mus musculus)	ENSMUSG00000032691 Nlrp3
increased liver weight	MGI	Mouse (Mus musculus)	ENSMUSG00000032691 Nlrp3
osteomyelitis	MGI	Mouse (Mus musculus)	ENSMUSG00000032691 Nlrp3
decreased susceptibility to type IV hypersensitivity reaction	MGI	Mouse (Mus musculus)	ENSMUSG00000032691 Nlrp3
increased susceptibility to diet-induced obesity	MGI	Mouse (Mus musculus)	ENSMUSG00000032691 Nlrp3
abnormal trabecular bone morphology	MGI	Mouse (Mus musculus)	ENSMUSG00000032691 Nlrp3
postnatal lethality, complete penetrance	MGI	Mouse (Mus musculus)	ENSMUSG00000032691 Nlrp3
increased leukocyte cell number	MGI	Mouse (Mus musculus)	ENSMUSG00000032691 Nlrp3
increased circulating tumor necrosis factor level	MGI	Mouse (Mus musculus)	ENSMUSG00000032691 Nlrp3
chronic inflammation	MGI	Mouse (Mus musculus)	ENSMUSG00000032691 Nlrp3
increased susceptibility to type IV hypersensitivity reaction	MGI	Mouse (Mus musculus)	ENSMUSG00000032691 Nlrp3
decreased energy expenditure	MGI	Mouse (Mus musculus)	ENSMUSG00000032691 Nlrp3
abnormal spleen red pulp morphology	MGI	Mouse (Mus musculus)	ENSMUSG00000032691 Nlrp3
meningitis	MGI	Mouse (Mus musculus)	ENSMUSG00000032691 Nlrp3
increased bone resorption	MGI	Mouse (Mus musculus)	ENSMUSG00000032691 Nlrp3
increased liver triglyceride level	MGI	Mouse (Mus musculus)	ENSMUSG00000032691 Nlrp3
increased interferon-gamma secretion	MGI	Mouse (Mus musculus)	ENSMUSG00000032691 Nlrp3
abnormal long bone hypertrophic chondrocyte zone	MGI	Mouse (Mus musculus)	ENSMUSG00000032691 Nlrp3
increased osteoclast cell number	MGI	Mouse (Mus musculus)	ENSMUSG00000032691 Nlrp3
abnormal CD4-positive, alpha beta T cell number	MGI	Mouse (Mus musculus)	ENSMUSG00000032691 Nlrp3
abnormal bone marrow cavity morphology	MGI	Mouse (Mus musculus)	ENSMUSG00000032691 Nlrp3
disorganized long bone epiphyseal plate	MGI	Mouse (Mus musculus)	ENSMUSG00000032691 Nlrp3
decreased width of hypertrophic chondrocyte zone	MGI	Mouse (Mus musculus)	ENSMUSG00000032691 Nlrp3
thrombocytosis	MGI	Mouse (Mus musculus)	ENSMUSG00000032691 Nlrp3
abnormal liver morphology	MGI	Mouse (Mus musculus)	ENSMUSG00000032691 Nlrp3
enlarged lymph nodes	MGI	Mouse (Mus musculus)	ENSMUSG00000032691 Nlrp3
abnormal macrophage physiology	MGI	Mouse (Mus musculus)	ENSMUSG00000032691 Nlrp3
abnormal digestive system physiology	MGI	Mouse (Mus musculus)	ENSMUSG00000032691 Nlrp3
abnormal chondrocyte physiology	MGI	Mouse (Mus musculus)	ENSMUSG00000032691 Nlrp3
decreased lactate dehydrogenase level	MGI	Mouse (Mus musculus)	ENSMUSG00000032691 Nlrp3
abnormal osteoclast differentiation	MGI	Mouse (Mus musculus)	ENSMUSG00000032691 Nlrp3
decreased survivor rate	MGI	Mouse (Mus musculus)	ENSMUSG00000032691 Nlrp3
increased circulating interleukin-18 level	MGI	Mouse (Mus musculus)	ENSMUSG00000032691 Nlrp3
slow postnatal weight gain	MGI	Mouse (Mus musculus)	ENSMUSG00000032691 Nlrp3
abnormal long bone epiphysis morphology	MGI	Mouse (Mus musculus)	ENSMUSG00000032691 Nlrp3
decreased cell proliferation	MGI	Mouse (Mus musculus)	ENSMUSG00000032691 Nlrp3
decreased femur size	MGI	Mouse (Mus musculus)	ENSMUSG00000032691 Nlrp3
abnormal cytokine secretion	MGI	Mouse (Mus musculus)	ENSMUSG00000032691 Nlrp3
increased anti-double stranded DNA antibody level	MGI	Mouse (Mus musculus)	ENSMUSG00000032691 Nlrp3
decreased circulating interleukin-5 level	MGI	Mouse (Mus musculus)	ENSMUSG00000032691 Nlrp3
decreased circulating interleukin-1 beta level	MGI	Mouse (Mus musculus)	ENSMUSG00000032691 Nlrp3
adipose tissue inflammation	MGI	Mouse (Mus musculus)	ENSMUSG00000032691 Nlrp3
reduced fertility	MGI	Mouse (Mus musculus)	ENSMUSG00000032691 Nlrp3
abnormal interleukin-1 beta secretion	MGI	Mouse (Mus musculus)	ENSMUSG00000032691 Nlrp3
increased interleukin-18 secretion	MGI	Mouse (Mus musculus)	ENSMUSG00000032691 Nlrp3
increased circulating interleukin-3 level	MGI	Mouse (Mus musculus)	ENSMUSG00000032691 Nlrp3
decreased interleukin-1 beta secretion	MGI	Mouse (Mus musculus)	ENSMUSG00000032691 Nlrp3
increased circulating interleukin-6 level	MGI	Mouse (Mus musculus)	ENSMUSG00000032691 Nlrp3
abnormal lipid metabolism	MGI	Mouse (Mus musculus)	ENSMUSG00000032691 Nlrp3
increased lymphocyte cell number	MGI	Mouse (Mus musculus)	ENSMUSG00000032691 Nlrp3
abnormal response to infection	MGI	Mouse (Mus musculus)	ENSMUSG00000032691 Nlrp3
abnormal gut flora balance	MGI	Mouse (Mus musculus)	ENSMUSG00000032691 Nlrp3
decreased susceptibility to experimental autoimmune encephalomyelitis	MGI	Mouse (Mus musculus)	ENSMUSG00000032691 Nlrp3
abnormal circulating chemokine level	MGI	Mouse (Mus musculus)	ENSMUSG00000032691 Nlrp3
increased interleukin-1 beta secretion	MGI	Mouse (Mus musculus)	ENSMUSG00000032691 Nlrp3
decreased circulating interleukin-12b level	MGI	Mouse (Mus musculus)	ENSMUSG00000032691 Nlrp3
increased circulating interleukin-13 level	MGI	Mouse (Mus musculus)	ENSMUSG00000032691 Nlrp3
decreased compact bone thickness	MGI	Mouse (Mus musculus)	ENSMUSG00000032691 Nlrp3
oxidative stress	MGI	Mouse (Mus musculus)	ENSMUSG00000032691 Nlrp3
decreased lymphocyte cell number	MGI	Mouse (Mus musculus)	ENSMUSG00000032691 Nlrp3
joint inflammation	MGI	Mouse (Mus musculus)	ENSMUSG00000032691 Nlrp3
dermatitis	MGI	Mouse (Mus musculus)	ENSMUSG00000032691 Nlrp3
abnormal skeleton development	MGI	Mouse (Mus musculus)	ENSMUSG00000032691 Nlrp3
food allergy	RGD	Rat (Rattus norvegicus)	ENSRNOG00000003170 Nlrp3
Ataxia	RGD	Rat (Rattus norvegicus)	ENSRNOG00000003170 Nlrp3
Pyoderma Gangrenosum	RGD	Rat (Rattus norvegicus)	ENSRNOG00000003170 Nlrp3
Chediak-Higashi syndrome	RGD	Rat (Rattus norvegicus)	ENSRNOG00000003170 Nlrp3
Muckle-Wells Syndrome	RGD	Rat (Rattus norvegicus)	ENSRNOG00000003170 Nlrp3
focal segmental glomerulosclerosis 1	RGD	Rat (Rattus norvegicus)	ENSRNOG00000003170 Nlrp3
genetic disease	RGD	Rat (Rattus norvegicus)	ENSRNOG00000003170 Nlrp3
Severe Acute Respiratory Syndrome	RGD	Rat (Rattus norvegicus)	ENSRNOG00000003170 Nlrp3
drug allergy	RGD	Rat (Rattus norvegicus)	ENSRNOG00000003170 Nlrp3
CINCA syndrome	RGD	Rat (Rattus norvegicus)	ENSRNOG00000003170 Nlrp3
Cryopyrin-Associated Periodic Syndromes	RGD	Rat (Rattus norvegicus)	ENSRNOG00000003170 Nlrp3
familial cold autoinflammatory syndrome	RGD	Rat (Rattus norvegicus)	ENSRNOG00000003170 Nlrp3
Urticaria	RGD	Rat (Rattus norvegicus)	ENSRNOG00000003170 Nlrp3
Xanthomatosis	RGD	Rat (Rattus norvegicus)	ENSRNOG00000003170 Nlrp3
Keratitis Fugax Hereditaria	RGD	Rat (Rattus norvegicus)	ENSRNOG00000003170 Nlrp3
Dermatitis	RGD	Rat (Rattus norvegicus)	ENSRNOG00000003170 Nlrp3
Crohn's disease	RGD	Rat (Rattus norvegicus)	ENSRNOG00000003170 Nlrp3
parathyroid carcinoma	RGD	Rat (Rattus norvegicus)	ENSRNOG00000003170 Nlrp3
Insulin Resistance	RGD	Rat (Rattus norvegicus)	ENSRNOG00000003170 Nlrp3
alcoholic hepatitis	RGD	Rat (Rattus norvegicus)	ENSRNOG00000003170 Nlrp3
Anaphylaxis	RGD	Rat (Rattus norvegicus)	ENSRNOG00000003170 Nlrp3
developmental and epileptic encephalopathy 54	RGD	Rat (Rattus norvegicus)	ENSRNOG00000003170 Nlrp3
acne	RGD	Rat (Rattus norvegicus)	ENSRNOG00000003170 Nlrp3
autosomal dominant nonsyndromic deafness 34	RGD	Rat (Rattus norvegicus)	ENSRNOG00000003170 Nlrp3
gastrointestinal stromal tumor	RGD	Rat (Rattus norvegicus)	ENSRNOG00000003170 Nlrp3
Pulmonary Edema	RGD	Rat (Rattus norvegicus)	ENSRNOG00000003170 Nlrp3
Asbestosis	RGD	Rat (Rattus norvegicus)	ENSRNOG00000003170 Nlrp3
Non-alcoholic Fatty Liver Disease	RGD	Rat (Rattus norvegicus)	ENSRNOG00000003170 Nlrp3
Arsenic Poisoning	RGD	Rat (Rattus norvegicus)	ENSRNOG00000003170 Nlrp3
Fever	RGD	Rat (Rattus norvegicus)	ENSRNOG00000003170 Nlrp3
Familial Cold Autoinflammatory Syndrome 1	RGD	Rat (Rattus norvegicus)	ENSRNOG00000003170 Nlrp3
Hearing Loss	RGD	Rat (Rattus norvegicus)	ENSRNOG00000003170 Nlrp3
Acute Lung Injury	RGD	Rat (Rattus norvegicus)	ENSRNOG00000003170 Nlrp3
Atypical Hemolytic Uremic Syndrome	RGD	Rat (Rattus norvegicus)	ENSRNOG00000003170 Nlrp3
Hidradenitis Suppurativa	RGD	Rat (Rattus norvegicus)	ENSRNOG00000003170 Nlrp3
toxic encephalopathy	RGD	Rat (Rattus norvegicus)	ENSRNOG00000003170 Nlrp3
lung cancer	RGD	Rat (Rattus norvegicus)	ENSRNOG00000003170 Nlrp3
Febrile Seizures	RGD	Rat (Rattus norvegicus)	ENSRNOG00000003170 Nlrp3
kidney disease	RGD	Rat (Rattus norvegicus)	ENSRNOG00000003170 Nlrp3
focal segmental glomerulosclerosis	RGD	Rat (Rattus norvegicus)	ENSRNOG00000003170 Nlrp3
Inflammation	RGD	Rat (Rattus norvegicus)	ENSRNOG00000003170 Nlrp3
Multiple Sclerosis	RGD	Rat (Rattus norvegicus)	ENSRNOG00000003170 Nlrp3
Cryopyrin-associated periodic syndrome, NLRP3-related	OMIA	Pig (Sus scrofa)	ENSSSCG00000013940 NLRP3
