# Supplementary material for: Chronic osteomyelitis risk is associated with NLRP3 gene rs10754558 polymorphism in a Chinese Han Population
Source: BMC Med Genomics. 2024 Jan 29;17:38. doi: 10.1186/s12920-024-01799-6 (PMC10823619; doi:10.1186/s12920-024-01799-6)
Supplement: Supplementary file 2 — Supplementary Material 2 [file 12920_2024_1799_MOESM2_ESM.csv]

Supplementary table S2: Comparisons of genotype distribution, allele frequency, and genetic models of the 25 SNPs between COM patients and healthy controls.
Gene	SNP	Group of patients	Healthy control group	HWE	Natural genes	Gene phenotype distribution							Distribution of alleles						Dominant model						Recessive model						Homozygous model						Heterozygous model
						Group of patients			Healthy control group			P value	Group of patients		Healthy control group		P value	OR (95%CI)	Group of patients		Healthy control group		P value	OR(95%CI)	Group of patients		Healthy control group		P value	OR(95%CI)	Group of patients		Healthy control group		P value	OR(95%CI)	Group of patients		Healthy control group		P value	OR(95%CI)
NLRP3	rs35829419	427	368	0.979	C	AA	AC	CC	AA	AC	CC	-	A	C	A	C	0.724	2.591 (0.269, 24.963)	AA+AC	CC	AA+AC	CC	0.724	2.597 (0.269, 25.071)	AA	AC+CC	AA	AC+CC	NA	NA	AA	CC	AA	CC	NA	NA	AC	CC	AC	CC	0.724	2.597 (0.2609, 25.071)
						0	3	424	0	1	367		3	851	1	735			3	424	1	367			0	427	0	368			0	424	0	367			3	424	1	367
NLRP3	rs10754558	428	368	0.377	G	CC	CG	GG	CC	CG	GG	0.053	C	G	C	G	0.978	0.997 (0.816, 1.219)	CC+CG	GG	CC+CG	GG	0.111	1.370 (0.930, 2.019)	CC	CG+GG	CC	CG+GG	0.213	0.830 (0.619, 1.113)	CC	GG	CC	GG	0.507	1.156 (0.753, 1.774)	CG	GG	CG	GG	0.037	1.541 (1.025, 2.319)
						139	232	57	135	169	64		510	346	439	297			371	57	304	64			139	289	135	233			139	57	135	64			232	57	169	64
NLRP3	rs7525979	428	365	0.386	C	TT	CT	CC	TT	CT	CC	0.12	T	C	T	C	0.054	0.767 (0.586, 1.004)	TT+CT	CC	TT+CT	CC	0.112	0.779 (0.573, 1.060)	TT	CT+CC	TT	CT+CC	0.093	0.478 (0.198, 1.151)	TT	CC	TT	CC	0.073	0.453 (0.187, 1.097)	CT	CC	CT	CC	0.234	0.824 (0.599, 1.133)
						8	106	314	14	102	249		122	734	130	600			114	314	116	249			8	420	14	351			8	314	14	249			106	314	102	249
NLRP3	rs4612666	428	368	0.607	T	CC	CT	TT	CC	CT	TT	0.422	C	T	C	T	0.461	1.077 (0.884, 1.312)	CC+CT	TT	CC+CT	TT	0.214	1.234 (0.885, 1.719)	CC	CT+TT	CC	CT+TT	0.999	1.000 (0.730, 1.371)	CC	TT	CC	TT	0.423	1.176 (0.791, 1.750)	CT	TT	CT	TT	0.189	1.265 (0.890, 1.798)
						114	224	90	98	179	91		452	404	375	361			338	90	277	91			114	314	98	270			114	90	98	91			224	90	179	91
CARD8	rs2043211	428	368	0.758	A	TT	AT	AA	TT	AT	AA	0.667	T	A	T	A	0.868	0.983 (0.807, 1.198)	TT+AT	AA	TT+AT	AA	0.685	1.073 (0.763, 1.509)	TT	AT+AA	TT	AT+AA	0.53	0.906 (0.665, 1.234)	TT	AA	TT	AA	0.94	0.985 (0.660, 1.469)	AT	AA	AT	AA	0.518	1.126 (0.785, 1.616)
						117	223	88	108	180	80		457	399	396	340			340	88	288	80			117	311	108	260			117	88	108	80			223	88	180	80
CD14	rs2569190	428	368	0.304	A	GG	AG	AA	GG	AG	AA	0.44	G	A	G	A	0.798	1.026 (0.840, 1.254)	GG+AG	AA	GG+AG	AA	0.672	0.938 (0.699, 1.260)	GG	AG+AA	GG	AG+AA	0.315	1.210 (0.834, 1.755)	GG	AA	GG	AA	0.584	1.123 (0.741, 1.700)	AG	AA	AG	AA	0.427	0.881 (0.645, 1.203)
						79	201	148	58	188	122		359	497	304	432			280	148	246	122			79	349	58	310			79	148	58	122			201	148	188	122
ELP2	rs1785929	428	368	0.263	G	AA	AG	GG	AA	AG	GG	0.275	A	G	A	G	0.395	0.893 (0.689, 1.159)	AA+AG	GG	AA+AG	GG	0.22	0.829 (0.615, 1,118)	AA	AG+GG	AA	AG+GG	0.488	1.349 (0.577, 3.154)	AA	GG	AA	GG	0.595	1.260 (0.536, 2.961)	AG	GG	AG	GG	0.148	0.796 (0.584, 1.084)
						14	114	300	9	116	243		142	714	134	602			128	300	125	243			14	414	9	359			14	300	9	243			114	300	116	243
ELP2	rs1789547	428	368	0.697	C	TT	CT	CC	TT	CT	CC	0.655	T	C	T	C	0.484	0.906 (0.688, 1.194)	TT+CT	CC	TT+CT	CC	0.4	0.875 (0.641, 1.194)	TT	CT+CC	TT	CT+CC	0.878	1.077 (0.420, 2.757)	TT	CC	TT	CC	0.942	1.036 (0.403, 2.662)	CT	CC	CT	CC	0.365	0.862 (0.625, 1.188)
						10	103	315	8	99	261		123	733	115	621			113	315	107	261			10	418	8	360			10	315	8	261			103	315	99	261
ELP2	rs1785928	428	368	0.263	G	AA	AG	GG	AA	AG	GG	0.275	A	G	A	G	0.395	0.893 (0.689, 1.159)	AA+AG	GG	AA+AG	GG	0.22	0.829 (0.615, 1.118)	AA	AG+GG	AA	AG+GG	0.488	1.349 (0.577, 3.154)	AA	GG	AA	GG	0.595	1.260 (0.536, 2.961)	AG	GG	AG	GG	0.148	0.796 (0.584, 1.084)
						14	114	300	9	116	243		142	714	134	602			128	300	125	243			14	414	9	359			14	300	9	243			114	300	116	243
ELP2	rs12185396	428	365	0.421	T	CC	CT	TT	CC	CT	TT	0.544	C	T	C	T	0.708	1.051 (0.809, 1.366)	CC+CT	TT	CC+CT	TT	0.501	0.748 (0.320, 1.748)	CC	CT+TT	CC	CT+TT	0.5	1.109 (0.821, 1.498)	CC	TT	CC	TT	0.565	0.779 (0.331, 1.830)	CT	TT	CT	TT	0.383	0.678 (0.282, 1.630)
						298	116	14	246	110	9		712	144	602	128			414	14	356	9			298	130	246	119			298	14	246	9			116	14	110	9
ELP2	rs681757	428	368	0.475	T	GG	GT	TT	GG	GT	TT	0.47	G	T	G	T	0.632	0.938 (0.721, 1.220)	GG+GT	TT	GG+GT	TT	0.423	0.884 (0.654, 1.195)	GG	GT+TT	GG	GT+TT	0.488	1.349 (0.577, 3.154)	GG	TT	GG	TT	0.561	1.288 (0.548, 3.025)	GT	TT	GT	TT	0.31	0.851 (0.622, 1.163)
						14	112	302	9	109	250		140	716	127	609			126	302	118	250			14	414	9	359			14	302	9	250			112	302	109	250
ELP2	rs8299	428	365	0.421	C	TT	CT	CC	TT	CT	CC	0.544	T	C	T	C	0.708	0.951 (0.732, 1.236)	TT+CT	CC	TT+CT	CC	0.5	0.902 (0.668, 1.218)	TT	CT+CC	TT	CT+CC	0.501	1.338 (0.572,3.127)	TT	CC	TT	CC	0.565	0.779 (0.331, 1.830)	CT	CC	CT	CC	0.382	0.871 (0.638, 1,188)
						14	116	298	9	110	246		144	712	128	602			130	298	119	246			14	414	9	356			14	298	9	246			116	298	110	246
ELP2	rs2032206	428	368	0.222	A	GG	AG	AA	GG	AG	AA	0.641	G	A	G	A	0.92	0.989 (0.799, 1.224)	GG+AG	AA	GG+AG	AA	0.548	1.151 (0.727, 1.823)	GG	AG+AA	GG	AG+AA	0.621	0.932 (0.705, 1.232)	GG	AA	GG	AA	0.713	1.094 (0.677, 1.767)	AG	AA	AG	AA	0.46	1.221 (0.751, 1.986)
						203	184	41	181	147	40		590	266	509	227			387	41	328	40			203	225	181	187			203	41	181	40			184	41	147	40
ELP2	rs559289	428	368	0.475	A	CC	AC	AA	CC	AC	AA	0.47	C	A	C	A	0.632	0.938 (0.721, 1.220)	CC+AC	AA	CC+AC	AA	0.423	0.884 (0.654, 1.195)	CC	AC+AA	CC	AC+AA	0.488	1.349 (0.577, 3.154)	CC	AA	CC	AA	0.561	1.288 (0.548, 3.025)	AC	AA	AC	AA	0.31	0.851 (0.622, 1.163)
						14	112	302	9	109	250		140	716	127	609			126	302	118	250			14	414	9	359			14	302	9	250			112	302	109	250
STAT3	rs4796793	428	365	0.927	G	CC	CG	GG	CC	CG	GG	0.554	C	G	C	G	0.358	0.910 (0.744, 1.113)	CC+CG	GG	CC+CG	GG	0.28	0.813 (0.558, 1.184)	CC	CG+GG	CC	CG+GG	0.626	0.930 (0.695, 1.244)	CC	GG	CC	GG	0.302	0.804 (0.531, 1.217)	CG	GG	CG	GG	0.331	0.821 (0.551, 1.223)
						150	200	78	134	175	56		500	356	443	287			350	78	309	56			150	278	134	231			150	78	134	56			200	78	175	56
STAT3	rs744166	428	368	0.95	A	GG	AG	AA	GG	AG	AA	0.742	G	A	G	A	0.445	1.081 (0.886, 1.391)	GG+AG	AA	GG+AG	AA	0.479	1.114 (0.827, 1.500)	GG	AG+AA	GG	AG+AA	0.599	1.101 (0.769, 1.575)	GG	AA	GG	AA	0.466	1.613 (0.775, 1.745)	AG	AA	AG	AA	0.572	1.095 (0.799, 1.502)
						83	212	133	66	179	123		378	478	311	425			295	133	245	123			83	345	66	302			83	133	66	123			212	133	179	123
STAT3	rs1026916	428	368	0.853	A	GG	AG	AA	GG	AG	AA	0.763	G	A	G	A	0.478	0.931 (0.763, 1.135)	GG+AG	AA	GG+AG	AA	0.67	0.925 (0.647, 1.322)	GG	AG+AA	GG	AG+AA	0.479	0.898 (0.667, 1.210)	GG	AA	GG	AA	0.51	0.873 (0.582, 1,308)	AG	AA	AG	AA	0.839	0.961 (0.658, 1.404)
						133	212	83	123	178	67		478	378	424	312			345	83	301	67			133	295	123	245			133	83	123	67			212	83	178	67
STAT3	rs2293152	428	365	0.407	G	CC	CG	GG	CC	CG	GG	0.865	C	G	C	G	0.783	0.973 (0.798, 1.185)	CC+CG	GG	CC+CG	GG	0.96	1.009 (0.718, 1.417)	CC	CG+GG	CC	CG+GG	0.621	0.922 (0.670, 1.270)	CC	GG	CC	GG	0.798	0.948 (0.630, 1.426)	CG	GG	CG	GG	0.832	1.039 (0.728, 1.485)
						106	230	92	96	190	79		442	414	382	348			336	92	286	79			106	322	96	269			106	92	96	79			230	92	190	79
NFKBIA	rs696	428	368	0.077	C	TT	CT	CC	TT	CT	CC	0.134	T	C	T	C	0.829	0.978 (0.801, 1.195)	TT+CT	CC	TT+CT	CC	0.408	1.313 (0.845, 1.514)	TT	CT+CC	TT	CT+CC	0.149	0.763 (0.528, 1.103)	TT	CC	TT	CC	0.489	0.865 (0.575, 1.303)	CT	CC	CT	CC	0.163	1.247 (0.914, 1.701)
						66	217	145	71	162	135		349	507	304	432			283	145	233	135			66	362	71	297			66	145	71	135			217	145	162	135
NFKB1	rs4648068	428	368	0.967	A	GG	AG	AA	GG	AG	AA	0.91	G	A	G	A	0.905	0.988 (0.811, 1.204)	GG+AG	AA	GG+AG	AA	0.895	1.021 (0.748, 1.394)	GG	AG+AA	GG	AG+AA	0.728	0.942 (0.672, 1.320)	GG	AA	GG	AA	0.876	0.969 (0.650, 1.443)	AG	AA	AG	AA	0.795	1.045 (0.752, 1.452)
						91	219	118	82	183	103		401	455	347	389			310	118	265	103			91	337	82	286			91	118	82	103			219	118	183	103
CASP1	rs501192	428	365	0.958	C	TT	CT	CC	TT	CT	CC	1	T	C	T	C	0.858	1.280 (0.213, 7.682)	TT+CT	CC	TT+CT	CC	0.785	1.281 (0.213, 7.709)	TT	CT+CC	TT	CT+CC	NA	NA	TT	CC	TT	CC	NA	NA	CT	CC	CT	CC	0.858	1.281 (0.213, 7.709)
						0	3	425	0	2	363		3	853	2	728			3	425	2	363			0	428	0	365			0	425	0	363			3	425	2	363
CASP1	rs580253	428	365	0.958	G	AA	AG	GG	AA	AG	GG	1	A	G	A	G	0.858	1.280 (0.213, 7.682)	AA+AG	GG	AA+AG	GG	0.785	1.281 (0.213, 7.709)	AA	AG+GG	AA	AG+GG	NA	NA	AA	GG	AA	GG	NA	NA	AG	GG	AG	GG	0.858	1.281 (0.213, 7.709)
						0	3	425	0	2	363		3	853	2	728			3	425	2	363			0	428	0	365			0	425	0	363			3	425	2	363
CASP1	rs556205	428	368	0.958	T	GG	GT	TT	GG	GT	TT	1	G	T	G	T	0.866	1.291 (0.215, 7.746)	GG+GT	TT	GG+GT	TT	0.788	1.292 (0.215, 7.773)	GG	GT+TT	GG	GT+TT	NA	NA	GG	TT	GG	TT	NA	NA	GT	TT	GT	TT	0.778	1.292 (0.215, 7.773)
						0	3	425	0	2	366		3	853	2	734			3	425	2	366			0	428	0	368			0	425	0	366			3	425	2	366
CASP1	rs530537	428	368	0.582	T	CC	CT	TT	CC	CT	TT	0.451	C	T	C	T	0.943	1.008 (0.805, 1.264)	CC+CT	TT	CC+CT	TT	0.601	1.077 (0.815, 1.425)	CC	CT+TT	CC	CT+TT	0.327	0.731 (0.389, 1.372)	CC	TT	CC	TT	0.421	0.769 (0.404,1.461)	CT	TT	CT	TT	0.426	1.125 (0.842, 1.502)
						19	182	227	22	144	202		220	636	188	548			201	227	166	202			19	409	22	346			19	227	22	202			182	227	144	202
STAT3	rs1053004	427	361	0.115	G	AA	AG	GG	AA	AG	GG	0.241	A	G	A	G	0.416	1.089 (0.887, 1.336)	AA+AG	GG	AA+AG	GG	0.113	1.375 (0.927, 2.041)	AA	AG+GG	AA	AG+GG	0.992	0.999 (0.750, 1.330)	AA	GG	AA	GG	0.214	1.311 (0.855, 2.009)	AG	GG	AG	GG	0.09	1.434 (0.942, 2.182)
						169	203	55	143	157	61		541	313	443	279			372	55	300	61			169	258	143	218			169	55	143	61			203	55	157	61
SNP : Single-nucleotide polymorphisms
HWE :Hardy-Weinberg equilibrium
COM: chronic osteomyelitis
